# Supplementary material for: Optimization of 2-Aminoquinazolin-4-(3H)-one Derivatives as Potent Inhibitors of SARS-CoV-2: Improved Synthesis and Pharmacokinetic Properties
Source: Pharmaceuticals (Basel). 2022 Jul 4;15(7):831. doi: 10.3390/ph15070831 (PMC9318802; doi:10.3390/ph15070831)
Supplement: Supplementary file 1 [file pharmaceuticals-15-00831-s001.zip]

Archive with 1 entries (1 files):
- pharmaceuticals-1745536-supplementary.pdf
